# Supplementary material for: Response Surface Methodology to Optimize the Extraction of Carotenoids from Horticultural By-Products—A Systematic Review
Source: Foods. 2023 Dec 12;12(24):4456. doi: 10.3390/foods12244456 (PMC10742715; doi:10.3390/foods12244456)
Supplement: Supplementary file 1 [file foods-12-04456-s001.zip]

Archive with 1 entries (1 files):
- foods-2752043-supplementary.pdf
